# Supplementary material for: HBx and c-MYC Cooperate to Induce URI1 Expression in HBV-Related Hepatocellular Carcinoma
Source: Int J Mol Sci. 2019 Nov 14;20(22):5714. doi: 10.3390/ijms20225714 (PMC6888623; doi:10.3390/ijms20225714)
Supplement: Supplementary file 1 [file ijms-20-05714-s001.zip]

Archive with 7 entries (4 files):
- SupFiles/
- SupFiles/SupFig.pdf
- __MACOSX/
- __MACOSX/SupFiles/
- __MACOSX/SupFiles/._SupFig.pdf
- SupFiles/SupTab.xlsx
- __MACOSX/SupFiles/._SupTab.xlsx
