# Supplementary material for: HBx and c-MYC Cooperate to Induce URI1 Expression in HBV-Related Hepatocellular Carcinoma
Source: Int J Mol Sci. 2019 Nov 14;20(22):5714. doi: 10.3390/ijms20225714 (PMC6888623; doi:10.3390/ijms20225714)
Supplement: Supplementary file 1 [file ijms-20-05714-s001.zip › SupFiles/SupTab.xlsx]

## Sheet: Supplemental information
HBx and c-MYC cooperate to induce URI1 expression in HBV-related hepatocellular carcinoma Hiroyuki Tsuchiya 1,*, Masataka Amisaki 2, Ai Takenaga 1, Soichiro Honjo 2, Yoshiyuki Fujiwara 2 and Goshi Shiota 1 1. Division of Molecular and Genetic Medicine, Graduate School of Medicine, Tottori University, 86 Nishi-cho, Yonago, 683-8503, Japan.; tsuchiyah@tottori-u.ac.jp (H.T.); M18M9007B@edu.tottori-u…
Supplementary Table 1. Primers used in the present study
Supplementary Table 2. Characteristics of patients with HCC for immunohistochemistry
Supplementary Table 3. Characteristics of patients with HCC-B for ChIP assay

## Sheet: Table S1
Supplementary Table S1. Primers used in the present study
for URI1 promoter cloning
hURI1pro(-1048)_For	CGACCTCGAGGAACGAACACGACCCATCT
hURI1pro(-826)_For	CGACCTCGAGAATGTCAAGACCAGCCTGGG
hURI1pro(-641)_For	CGACCTCGAGCGACAGACCAAGACTCAGT
hURI1pro(-431)_For	CGACCTCGAGATACAGATGCAGCGCCAA
hURI1pro(-304)_For	CGACCTCGAGCTCTTGTTGCCGAGCGTTTC
hURI1pro(-183)_For	CGACCTCGAGAAATATCGGCATAAAATGTAAG
hURI1pro(-99)_For	CGACCTCGAGCATCAAGCGCACTCCCCTG
hURI1pro_Rev	CGTGAGATCTAGGTACCGAGACGCCTCTC
for subcloning of AcGFP, c-MYC and URI1
attB1-AcGFPv5_For	GGGGACAAGTTTGTACAAAAAAGCAGGCTACCGGTCGCCACCATGG
attB2-AcGFPv5_Rev	GGGGACCACTTTGTACAAGAAAGCTGGGTTGTACAGCTCATCCATGCC
attB1-MYC_For	GGGGACAAGTTTGTACAAAAAAGCAGGCTGAATTCACCATGGACTAC
attB2-MYC_Rev	GGGGACCACTTTGTACAAGAAAGCTGGGTTACGCACAAGAGTTCCGTAG
attB1-URIv5_For	GGGGACAAGTTTGTACAAAAAAGCAGGCTAACGCGATCGCCATGGAGG
attB2-URIv5_Rev	GGGGACCACTTTGTACAAGAAAGCTGGGTCTTTCTGTTGCAATCTGGC
for URI1 promoter mutagenesis
URIpro_del_for	GCCAGCCCCAGCCGGTTCGCATCAAG
URIpro_del_rev	CTTGATGCGAACCGGCTGGGGCTGGC
for real-time PCR
hURI1_mRNA_S	TGCAAAGTGCTCAGCAAAGC
hURI1_mRNA_AS	CAGCATCGCTCATTTTCTGC
HBx_mRNA_S	TGTCAACAACCGACCTTGAG
HBx_mRNA_AS	AAAGTTGCATGGTGCTGGTG
hACTB_mRNA_S	GATGCAGAAGGAGATCACTGC
hACTB_mRNA_AS	TGATCCACATCTGCTGGAAG
hURI-Ebox_ChIP_For	AGCTTCCAGAGGGATACAAACG
hURI-Ebox_ChIP_Rev	AGGGGAGTGCGCTTGATG

## Sheet: Table S2
Supplementary Table S2. Characteristics of patients with HCC for immunohistochemistry
	HCC-B	HCC-NB	P valueb
	(N=14)	(N=3)
Patients background
Etiology
HBsAg+, HCVAb-	8	0
HBsAg-, HBsAb+, HBcAb+, HCVAb-	2	0
HBsAg+, HCVAb+	4	0
HBsAb-, HCVAb+	0	2
HBsAb-, HCVAb-	0	1
Follow-up period (y)a (all patients)	3.7 (2.8 – 4.1)
Age (yo)a	72.5 (66.5 – 76.8)	67.0 (54.0 – 71.5)	0.42
Gender (Male / Female)	11 / 3	3 / 0
Body mass indexa	22.2 (21.4 – 24.6)	20.5 (20.2 – 23.2)	0.684
Pathological findings
Number of tumor (Single / Multiple)	11 / 3	1 / 2	0.191
Size of tumor (cm)a	3.3 (2.6 – 4.2)	25 (1.8 – 4.5)	0.707
Capsule invasion (Yes / No)	8 / 6	1 / 2	0.577
Serosa invasion (Yes / No)	4 /10	1 / 2	1
Portal vein invasion (Yes / No)	5 / 9	3 / 0	0.082
Differentiation (Well / Moderate)	2 / 12	1 / 2	0.464
Cirrhosis (HAI-IV ≥ 4 / < 4)	7 / 7	1 / 2	1
Stage (TNM) (IA / IB / II / IIIA / IIIB / IV)	3 / 6 / 4 / 1 / 0 / 0	0 / 0 / 2 / 0 / 1 / 0	0.186
Laboratory findings
Albumin (g/dL)a	4.1 (3.6 – 4.3)	3.8 (3.7 – 3.9)	0.172
Total bilirubin (mg/dL)a	0.60 (0.50 – 0.78)	1.10 (0.95 – 1.10)	0.062
AST (IU/L)a	42.5 (27.0 – 64.5)	34.0 (28.5 – 34.5)	0.078
ALT (IU/L)a	42.0 (24.0 – 53.8)	21.0 (19.0 – 26.5)	0.048
AFP (ng/mL)a	10.3 (3.2 – 26.9)	5.4 (4.3 – 2742.2)	0.435
PIVKA-2 (pg/mL)a	45.5 (19.5 – 132.3)	23.0 (18.5 – 30.5)	0.332
aMedian (interquartile range) bP values were calculated by the Fisher exact test for categorical values, and by the Welch t-test for continuous variables. AST, aspartate aminotransferase; ALT, alanine aminotransferase; AFP, α-fetoprotein; HAI, Histology Activity Index; PIVKA-2, protein induced by vitamin K absence or antagonist 2.

## Sheet: Table S3
Supplementary Table S3. Characteristics of patients with HCC-B for ChIP assay
Patient information
Sample No.	1	2	3	4	5	6
Age (yo)	80	52	68	81	72	87
Gender	Male	Male	Male	Male	Male	Male
Body mass index	25.3	20.2	28.3	26.4	21.6	25.5
Status of background liver
HBV status
HBsAg	-	+	+	+	-	-
HBcAba	+	ND	ND	ND	+	+
HCV antibody	-	-	-	-	-	-
Diabetesb	+	-	+	-	+	-
Dyslipidemia	-	-	+	-	-	-
Laboratory findings
Albumin (g/dl)	4	4.7	4.3	4.5	3.6	4.3
Total bilirubin (mg/dL)	0.3	1	0.8	0.5	0.5	0.8
AST (IU/L)	17	23	55	16	30	65
ALT (IU/L	15	22	57	13	53	67
AFP (IU/L)	2.3	32.2	7.7	1.7	2.1	3.2
PIVKA-2 (pg/mL)	78	49	368	76	22	18
Tumor information
Tumor size (max; cm)	1.3	2.8	3	3.2	1.3	1
Tumor number	1	1	1	1	2	1
Differentiation	Moderate	Moderate	Moderate	Well	Moderate	Moderate
Portal vein invasion	-	+	-	-	+	-
TNM stage	IA	II	IB	IB	II	IA
Fibrosis stage (F score)	2	0	3	0	0	3
aHBcAb+ generally means ongoing or previous infection of HBV. In this context, HBcAb+ HCC is regarded as HBV-related HCC in this study. bHbA1c ≥ 6.5% AST, aspartate aminotransferase; ALT, alanine aminotransferase; AFP, α-fetoprotein; ND, not determined.
